# Supplementary material for: The Influence of Betulin and Its Derivatives EB5 and ECH147 on the Antioxidant Status of Human Renal Proximal Tubule Epithelial Cells
Source: Int J Mol Sci. 2022 Feb 25;23(5):2524. doi: 10.3390/ijms23052524 (PMC8910190; doi:10.3390/ijms23052524)
Supplement: Supplementary file 1 [file ijms-23-02524-s001.zip]

Archive with 1 entries (1 files):
- ijms-1575446-supplementary.pdf
